# Supplementary material for: Synthetic mixed-signal computation in living cells
Source: Nat Commun. 2016 Jun 3;7:11658. doi: 10.1038/ncomms11658 (PMC4895730; doi:10.1038/ncomms11658)
Supplement: Supplementary Data 1 — Part sequences [file ncomms11658-s2.xlsx]

## Sheet: Sheet1
Part Name	Sequence
oxySp	TTCATTATCCATCCTCCATCGCCACGATAGTTCATGGCGATAGGTAGAATAGCAATGAACGATTATCCCTATCAAGCATTCTGACTGAGCATTGCTCACA
katGp	TGTGGCTTTTATGAAAATCACACAGTGATCACAAATTTTAAACAGAGCACAAAATGCTGCCTCGAAATGAGGGCGGGAAAATAAGGTTATCAGCCTTGTTTTCTCCCTCATTACTTGAAGGATATGAAGCTAAAACCCTTTTTTATAAAGCATTTGTCCGAATTCGGACATAATCAAAAAAGCTTAATTAAGATCAATTTGATCTACATCTCTTTAACCAACAATATGTAAGATCTCAACTATCGCATCCGTGGATTAATTCAATTATAACTTCTCTCTAACGCTGTGTATCGTAACGGTAACACTGTAGAGGGGAGCACATTGATG
ahpCp	GCTTAGATCAGGTGATTGCCCTTTGTTTATGAGGGTGTTGTAATCCATGTCGTTGTTGCATTTGTAAGGGCAACACCTCAGCCTGCAGGCAGGCACTGAAGATACCAAAGGGTAGTTCAGATTACACGGTCACCTGGAAAGGGGGCCATTTTACTTTTTATCGCCGCTGGCGGTGCAAAGTTCACAAAGTTGTCTTACGAAGGTTGTAAGGTAAAACTTATCGATTTGATAATGGAAACGCATTAGCCGAATCGGCAAAAATTGGTTACCTTACATCTCATCGAAAACACGGAGGAAGTATAGATG
proD	CACAGCTAACACCACGTCGTCCCTATCTGCTGCCCTAGGTCTATGAGTGGTTGCTGGATAACTTTACGGGCATGCATAAGGCTCGTATAATATATTCAGGGAGACCACAACGGTTTCCCTCTACAAATAATTTTGTTTAACTTT
proA	CACAGCTAACACCACGTCGTCCCTATCTGCTGCCCTAGGTCTATGAGTGGTTGCTGGATAACTTTACGGGCATGCATAAGGCTCGTAGGCTATATTCAGGGAGACCACAACGGTTTCCCTCTACAAATAATTTTGTTTAACTTT
pLtetO	TCCCTATCAGTGATAGAGATTGACATCCCTATCAGTGATAGAGATACTGAGCACATCAGCAGGACGCACTGACC
RBS30	ATTAAAGAGGAGAAA
RBS29	GGTTTCCTGTGTGAA
RBS33	TCACACAGGAC
RBS31	TCACACAGGAAACC
RBS for GFP reporters	TAGTTTACGAGGTAAGGAGGTTTAAG
RBS for mCherry reporters	ACTAACAATAAAGTATAAGGAGGTCTACA
RBS for mKate reporters	ACGACATAAAATTAATAAGGAGGTAAAA
RBS for Azurite reporters	TGAGTACGTAGGGAGGAGGTTAAAA
RiboJ	TTAAACAAAATTATTTGTAGAGGCTGTTTCGTCCTCACGGACTCATCAGACCGGAAAGCACATCCGGTGACAGCT
oxyR	ATGAATATTCGTGATCTTGAGTACCTGGTGGCATTGGCTGAACACCGCCATTTTCGGCGTGCGGCAGATTCCTGCCACGTTAGCCAGCCGACGCTTAGCGGGCAAATTCGTAAGCTGGAAGATGAGCTGGGCGTGATGTTGCTGGAGCGGACCAGCCGTAAAGTGTTGTTCACCCAGGCGGGAATGCTGCTGGTGGATCAGGCGCGTACCGTGCTGCGTGAGGTGAAAGTCCTTAAAGAGATGGCAAGCCAGCAGGGCGAGACGATGTCCGGACCGCTGCACATTGGTTTGATTCCCACAGTTGGACCGTACCTGCTACCGCATATTATCCCTATGCTGCACCAGACCTTTCCAAAGCTGGAAATGTATCTGCATGAAGCACAGACCCACCAGTTACTG…
mCherry	ATGGTGAGCAAGGGCGAAGAAGATAACATGGCCATCATCAAGGAGTTCATGCGCTTCAAGGTGCACATGGAGGGCTCCGTGAACGGCCACGAGTTCGAGATCGAGGGCGAGGGCGAGGGCCGCCCCTACGAGGGCACCCAGACCGCCAAGCTGAAGGTGACCAAGGGTGGCCCCCTGCCCTTCGCCTGGGACATCCTGTCCCCTCAGTTCATGTACGGCTCCAAGGCCTACGTGAAGCACCCCGCCGACATCCCCGACTACTTGAAGCTGTCCTTCCCCGAGGGCTTCAAGTGGGAGCGCGTGATGAACTTCGAGGACGGCGGCGTGGTGACCGTGACCCAGGACTCCTCCCTGCAGGACGGCGAGTTCATCTACAAGGTGAAGCTGCGCGGCACCAAC…
mKate	ATGGTTTCCAAAGGTGAAGAACTGATTAAAGAAAACATGCACATGAAGCTGTACATGGAAGGTACTGTAAACAACCACCACTTCAAATGTACCAGCGAAGGCGAAGGCAAACCGTATGAGGGCACCCAAACCATGCGTATCAAAGTTGTGGAAGGCGGTCCGCTGCCGTTTGCATTCGACATCCTGGCGACCAGCTTCATGTACGGCAGCAAAACCTTCATCAACCACACTCAAGGTATCCCGGATTTTTTCAAACAGAGCTTCCCGGAGGGCTTTACCTGGGAACGCGTTACGACGTATGAAGATGGTGGCGTCCTGACCGCTACGCAGGACACGTCTCTGCAGGATGGCTGTCTGATCTATAACGTTAAAATTCGTGGTGTTAATTTCCCGAGCAAC…
azurite	ATGTCTAAAGGTGAAGAATTATTCACTGGTGTTGTCCCAATTTTGGTTGAATTAGATGGTGATGTTAATGGTCACAAATTTTCTGTCTCCGGTGAAGGTGAAGGTGATGCTACGTACGGTAAATTGACCTTAAAATTTATTTGTACTACTGGTAAATTGCCAGTTCCATGGCCAACCTTAGTAACTACTTTGAGCCATGGTGTTCAATGTTTTTCTAGATACCCAGATCATATGAAACAACATGACTTTTTCAAGTCTGCCATGCCAGAAGGTTATGTTCAAGAAAGAACTATTTTTTTCAAAGATGACGGTAACTACAAGACCAGAGCTGAAGTCAAGTTTGAAGGTGATACCTTAGTTAATAGAATCGAATTAAAAGGTATTGATTTTAAAGAAGAT…
gfp	ATGAGTAAAGGAGAAGAACTTTTCACTGGAGTTGTCCCAATTCTTGTTGAATTAGATGGTGATGTTAATGGGCACAAATTTTCTGTCAGTGGAGAGGGTGAAGGTGATGCAACATACGGAAAACTTACCCTTAAATTTATTTGCACTACTGGAAAACTACCTGTTCCATGGCCAACACTTGTCACTACTTTCGGTTATGGTGTTCAATGCTTTGCGAGATACCCAGATCATATGAAACAGCATGACTTTTTCAAGAGTGCCATGCCCGAAGGTTATGTACAGGAAAGAACTATATTTTTCAAAGATGACGGGAACTACAAGACACGTGCTGAAGTCAAGTTTGAAGGTGATACCCTTGTTAATAGAATCGAGTTAAAAGGTATTGATTTTAAAGAAGAT…
Bxb1	ATGAGAGCCCTGGTAGTCATCCGCCTGTCCCGCGTCACCGATGCTACGACTTCACCGGAGCGTCAGCTGGAGTCTTGCCAGCAGCTCTGCGCCCAGCGCGGCTGGGACGTCGTCGGGGTAGCGGAGGATCTGGACGTCTCCGGGGCGGTCGATCCGTTCGACCGGAAGCGCAGACCGAACCTGGCCCGGTGGCTAGCGTTCGAGGAGCAACCGTTCGACGTGATCGTGGCGTACCGGGTAGACCGGTTGACCCGATCGATCCGGCATCTGCAGCAGCTGGTCCACTGGGCCGAGGACCACAAGAAGCTGGTCGTCTCCGCGACCGAAGCGCACTTCGATACGACGACGCCGTTTGCGGCGGTCGTCATCGCGCTTATGGGAACGGTGGCGCAGATGGAA…
phiC31	ATGACACAAGGGGTTGTGACCGGGGTGGACACGTACGCGGGTGCTTACGACCGTCAGTCGCGCGAGCGCGAGAATTCGAGCGCAGCAAGCCCAGCGACACAGCGTAGCGCCAACGAAGACAAGGCGGCCGACCTTCAGCGCGAAGTCGAGCGCGACGGGGGCCGGTTCAGGTTCGTCGGGCATTTCAGCGAAGCGCCGGGCACGTCGGCGTTCGGGACGGCGGAGCGCCCGGAGTTCGAACGCATCCTGAACGAATGCCGCGCCGGGCGGCTCAACATGATCATTGTCTATGACGTGTCGCGCTTCTCGCGCCTGAAGGTCATGGACGCGATTCCGATTGTCTCGGAATTGCTCGCCCTGGGCGTGACGATTGTTTCCACTCAGGAAGGCGTCTTCCGG…
tp901	ATGACTAAGAAAGTAGCAATCTATACACGAGTATCCACTACTAACCAAGCAGAGGAAGGCTTCTCAATTGATGAGCAAATTGACCGTTTAACAAAATATGCTGAAGCAATGGGGTGGCAAGTATCTGATACTTATACTGATGCTGGTTTTTCAGGGGCCAAACTTGAACGCCCAGCAATGCAAAGATTAATCAACGATATCGAGAATAAAGCTTTTGATACAGTTCTTGTATATAAGCTAGACCGCCTTTCACGTAGTGTAAGAGATACTCTTTATCTTGTTAAGGATGTGTTCACAAAAAATAAAATAGACTTTATCTCGCTTAATGAAAGTATTGATACTTCTTCTGCTATGGGTAGCTTGTTTCTCACTATTCTTTCTGCAATTAATGAGTTTGAA…
Bxb1B	CGGCCGGCTTGTCGACGACGGCGGTCTCCGTCGTCAGGATCATCCGGGC
Bxb1P	GTCGTGGTTTGTCTGGTCAACCACCGCGGTCTCAGTGGTGTACGGTACAAACCCCGAC
PhiCB	TGCGGGTGCCAGGGCGTGCCCTTGGGCTCCCCGGGCGCGTACTCC
PhiCP	GTGCCCCAACTGGGGTAACCTTTGAGTTCTCTCAGTTGGGGG
TP901B	ATGCCAACACAATTAACATCTCAATCAAGGTAAATGCTTTTTGCTTTTTTTGC
TP901P	GCGAGTTTTTATTTCGTTTATTTCAATTAAGGTAACTAAAAAACTCCTTT
ECK120029600	TTCAGCCAAAAAACTTAAGACCGCCGGTCTTGTCCACTACCTTGCAGTAATGCGGTGGACAGGATCGGCGGTTTTCTTTTCTCTTCTCAA
ECK120033737	GGAAACACAGAAAAAAGCCCGCACCTGACAGTGCGGGCTTTTTTTTTCGACCAAAGG
AAV + stop codon	GCAGCAAACGACGAAAACTACGCTGCAGCAGTTTAG
TermT1	GGCATCAAATAAAACGAAAGGCTCAGTCGAAAGACTGGGCCTTTCGTTTTATCTGTTGTTTGTCGGTGAACGCTCTCCTGAGTAGGACAAATCCGCCGCCCTAGA
TermT0	GCTTGGACTCCTGTTGATAGATCCAGTAATGACCTCAGAACTCCATCTGGATTTGTTCAGAACGCTCGGTTGCCGCCGGGCGTTTTTTATTGGTGAGAATCCAAGC
p15A	CGGTCGTTCGACTGCGGCGAGCGGAAATGGCTTACGAACGGGGCGGAGATTTCCTGGAAGATGCCAGGAAGATACTTAACAGGGAAGTGAGAGGGCCGCGGCAAAGCCGTTTTTCCATAGGCTCCGCCCCCCTGACAAGCATCACGAAATCTGACGCTCAAATCAGTGGTGGCGAAACCCGACAGGACTATAAAGATACCAGGCGTTTCCCCCTGGCGGCTCCCTCGTGCGCTCTCCTGTTCCTGCCTTTCGGTTTACCGGTGTCATTCCGCTGTTATGGCCGCGTTTGTCTCATTCCACGCCTGACACTCAGTTCCGGGTAGGCAGTTCGCTCCAAGCTGGACTGTATGCACGAACCCCCCGTTCAGTCCGACCGCTGCGCCTTATCCGGTAACTATC…
pSC101	GTACGGGTTTTGCTGCCCGCAAACGGGCTGTTCTGGTGTTGCTAGTTTGTTATCAGAATCGCAGATCCGGCTTCAGGTTTGCCGGCTGAAAGCGCTATTTCTTCCAGAATTGCCATGATTTTTTCCCCACGGGAGGCGTCACTGGCTCCCGTGTTGTCGGCAGCTTTGATTCGATAAGCAGCATCGCCTGTTTCAGGCTGTCTATGTGTGACTGTTGAGCTGTAACAAGTTGTCTCAGGTGTTCAATTTCATGTTCTAGTTGCTTTGTTTTACTGGTTTCACCTGTTCTATTAGGTGTTACATGCTGTTCATCTGTTACATTGTCGATCTGTTCATGGTGAACAGCTTTAAATGCACCAAAAACTCGTAAAAGCTCTGATGTATCTATCTTTTTTACAC…
ampR	AGGTGGCACTTTTCGGGGAAATGTGCGCGGAACCCCTATTTGTTTATTTTTCTAAATACATTCAAATATGTATCCGCTCATGAGACAATAACCCTGATAAATGCTTCAATAATATTGAAAAAGGAAGAGTATGAGTATTCAACATTTCCGTGTCGCCCTTATTCCCTTTTTTGCGGCATTTTGCCTTCCTGTTTTTGCTCACCCAGAAACGCTGGTGAAAGTAAAAGATGCTGAAGATCAGTTGGGTGCACGAGTGGGTTACATCGAACTGGATCTCAACAGCGGTAAGATCCTTGAGAGTTTTCGCCCCGAAGAACGTTTTCCAATGATGAGCACTTTTAAAGTTCTGCTATGTGGCGCGGTATTATCCCGTATTGACGCCGGGCAAGAGCAACTCGG…
kanR	TCGAACCCCAGAGTCCCGCTCAGAAGAACTCGTCAAGAAGGCGATAGAAGGCGATGCGCTGCGAATCGGGAGCGGCGATACCGTAAAGCACGAGGAAGCGGTCAGCCCATTCGCCGCCAAGCTCTTCAGCAATATCACGGGTAGCCAACGCTATGTCCTGATAGCGGTCCGCCACACCCAGCCGGCCACAGTCGATGAATCCAGAAAAGCGGCCATTTTCCACCATGATATTCGGCAAGCAGGCATCGCCATGGGTCACGACGAGATCCTCGCCGTCGGGCATGCGCGCCTTGAGCCTGGCGAACAGTTCGGCTGGCGCGAGCCCCTGATGCTCTTCGTCCAGATCATCCTGATCGACAAGACCGGCTTCCATCCGAGTACGTGCTCGCTCGATGCGAT…
cmR	CGATATCTGGCGAAAATGAGACGTTGATCGGCACGTAAGAGGTTCCAACTTTCACCATAATGAAATAAGATCACTACCGGGCGTATTTTTTGAGTTATCGAGATTTTCAGGAGCTAAGGAAGCTAAAATGGAGAAAAAAATCACTGGATATACCACCGTTGATATATCCCAATGGCATCGTAAAGAACATTTTGAGGCATTTCAGTCAGTTGCTCAATGTACCTATAACCAGACCGTTCAGCTGGATATTACGGCCTTTTTAAAGACCGTAAAGAAAAATAAGCACAAGTTTTATCCGGCCTTTATTCACATTCTTGCCCGCCTGATGAATGCTCATCCGGAATTCCGTATGGCAATGAAAGACGGTGAGCTGGTGATATGGGATAGTGTTCACCCTTG…
oriV	GGGAGGGTTCGAGAAGGGGGGGCACCCCCCTTCGGCGTGCGCGGTCACGCGCACAGGGCGCAGCCCTGGTTAAAAACAAGGTTTATAAATATTGGTTTAAAAGCAGGTTAAAAGACAGGTTAGCGGTGGCCGAAAAACGGGCGGAAACCCTTGCAAATGCTGGATTTTCTGCCTGTGGACAGCCCCTCAAATGTCAATAGGTGCGCCCCTCATCTGTCAGCACTCTGCCCCTCAAGTGTCAAGGATCGCGCCCCTCATCTGTCAGTAGTCGCGCCCCTCAAGTGTCAATACCGCAGGGCACTTATCCCCAGGCTTGTCCACATCATCTGTGGGAAACTCGCGTAAAATCAGGCGTTTTCGCCGATTTGCGAGGCTGGCCAGCTCCACGTCGCCGGCCGA…
